# Supplementary material for: ciliaFA: a research tool for automated, high-throughput measurement of ciliary beat frequency using freely available software
Source: Cilia. 2012 Aug 1;1:14. doi: 10.1186/2046-2530-1-14 (PMC3607980; doi:10.1186/2046-2530-1-14)
Supplement: Additional file 1 — This folder contains all the files needed for successful installation of the ImageJ plugin ‘ciliaFA’. These include: the ciliaFA installation guide, a ciliaFA free software license agreement, the ciliaFA.txt and ExcelRunTest.java program files, and the Excel files needed to process the data. [file 2046-2530-1-14-S1.zip]

Archive with 10 entries (10 files):
- ciliaFA/.classpath
- ciliaFA/.project
- ciliaFA/CiliaFA FREE SOFTWARE LICENSE AGREEMENT.docx
- ciliaFA/ciliaFA_Whole_Field.txt
- ciliaFA/CLINICAL RANGE 0-20Hz Print.xlsm
- ciliaFA/CLINICAL RANGE 0-20Hz.xlsm
- ciliaFA/CLINICAL RANGE 0-60Hz Print.xlsm
- ciliaFA/CLINICAL RANGE 0-60Hz.xlsm
- ciliaFA/ExcelRunTest.java
- ciliaFA/Installation Guide for ciliaFA ImageJ plugin.pdf
