# Supplementary material for: ciliaFA: a research tool for automated, high-throughput measurement of ciliary beat frequency using freely available software
Source: Cilia. 2012 Aug 1;1:14. doi: 10.1186/2046-2530-1-14 (PMC3607980; doi:10.1186/2046-2530-1-14)
Supplement: Additional file 1 — This folder contains all the files needed for successful installation of the ImageJ plugin ‘ciliaFA’. These include: the ciliaFA installation guide, a ciliaFA free software license agreement, the ciliaFA.txt and ExcelRunTest.java program files, and the Excel files needed to process the data. [file 2046-2530-1-14-S1.zip › ciliaFA/ciliaFA_Whole_Field.txt]

//This Macro will prepare an avi file for FFT analysis by excel. Only 128 frames are necessary for analysis.
//If Frame rate of recording is high then the sample can be cropped further by reducing the frame rate (see below). 
//This will not affect the frequency resolution of the analysis but will speed up the processing of multiple images.

//macro "ciliaF Analyser" {

Dialog.create("ciliaF Analyser - Rules");
Dialog.addMessage("\n");
Dialog.addMessage("Before you proceed check that....");
Dialog.addMessage("1) Your .avi file is > 256 frames in length");
Dialog.addMessage("2) Your image can be divided into no more than 1600 ROI");
Dialog.addMessage("3) Your clinical range is either 0-20Hz or 0-60Hz");
Dialog.addMessage("Would you like to proceed?");
Dialog.show();


// Initialize choices variables
CROP_ARRAY = newArray("128", "256", "512", "1024", "2048");
CROP2_ARRAY = newArray("None", "Half", "Quarter", "Eighth");
PROJ_ARRAY = newArray( "Other", "320x240", "256x256", "512x512", "1024x765", "1024x1024", "X4 - Widescreen");
RANGE_ARRAY = newArray("0-20Hz", "0-60Hz");

//DEFAULT Properties
  
   XincrementInput=40;    YincrementInput=40;	FRAME_RATE=125


// Creation of the dialog box
Dialog.create("ciliaFA - Whole Field Analysis");
Dialog.addMessage("\n");


Dialog.addNumber("Enter Frame Rate of Recording", FRAME_RATE);
Dialog.addChoice("Enter Number of Frames", CROP_ARRAY, "None");
Dialog.addMessage("(Freq Resolution = Frame Rate / Number of Frames)");
Dialog.addMessage("--------------------------------------------------------------------------");

Dialog.addChoice("Enter factor required to crop to 256 frames", CROP2_ARRAY, "None");


Dialog.addMessage("--------------------------------------------------------------------------");
Dialog.addMessage("Divide Image into ROI:");
Dialog.addChoice("Preset Division by Image Size",PROJ_ARRAY,"None");
Dialog.addMessage("For 'Other' set ROI size:");
Dialog.addNumber("Number of ROIs To Divide Horizontal", XincrementInput);
Dialog.addNumber("Number of ROIs To Divide Vertical", YincrementInput);

Dialog.addChoice("Clinical Range Expected",RANGE_ARRAY);
Dialog.addCheckbox("Print Results Report", false); 
Dialog.show();


// Feeding variables from dialog choices
FRAME_RATE=Dialog.getNumber();
CROP_TYPE=Dialog.getChoice();
CROP2_TYPE=Dialog.getChoice();

PROJ_CHOICE=Dialog.getChoice();
XincrementInput=Dialog.getNumber();
YincrementInput=Dialog.getNumber();
RANGE_CHOICE=Dialog.getChoice();
PRINT_CHOICE=Dialog.getCheckbox(); 

//if cropping too severe

if (CROP_TYPE=="128" && CROP2_TYPE=="Quarter") {
			showMessage("You need at least 128F for Analysis - reduce crop increment");
			exit;
}
if (CROP_TYPE=="256" && CROP2_TYPE=="Quarter") {
			showMessage("You need at least 128F for Analysis - reduce crop increment");
			exit;
}
if (CROP_TYPE=="128" && CROP2_TYPE=="Eighth") {
			showMessage("You need at least 128F for Analysis - reduce crop increment");
			exit;
}
if (CROP_TYPE=="256" && CROP2_TYPE=="Eighth") {
			showMessage("You need at least 128F for Analysis - reduce crop increment");
			exit;
}
if (CROP_TYPE=="512" && CROP2_TYPE=="Eighth") {
			showMessage("You need at least 128F for Analysis - reduce crop increment");
			exit;
}

//Find Frame rate of cropped file

if (CROP2_TYPE=="None") {
		FRAME2_RATE = FRAME_RATE;
}
if (CROP2_TYPE=="Half") {
		FRAME2_RATE = FRAME_RATE / 2;
}

if (CROP2_TYPE=="Quarter") {
		FRAME2_RATE = FRAME_RATE / 4;
}

if (CROP2_TYPE=="Eighth") {
		FRAME2_RATE = FRAME_RATE / 8;
}

print("Original frame rate", FRAME_RATE, "fps");
print("Original file size", CROP_TYPE, "Frames");
print("Crop by", CROP2_TYPE);

//setBatchMode(true);

	
	if (RANGE_CHOICE=="0-20Hz" && PRINT_CHOICE==false) {
		 name = "CLINICAL RANGE 0-20Hz.xlsm";
	}
	if (RANGE_CHOICE=="0-20Hz" && PRINT_CHOICE==true) {
		 name = "CLINICAL RANGE 0-20Hz Print.xlsm";
	}
	if (RANGE_CHOICE=="0-60Hz" && PRINT_CHOICE==false) {
		 name = "CLINICAL RANGE 0-60Hz.xlsm";
	}
	if (RANGE_CHOICE=="0-60Hz" && PRINT_CHOICE==true) {
		name = "CLINICAL RANGE 0-60Hz Print.xlsm";
	} 
	oldpath = getDirectory("plugins") + "ciliaFA\\" + name;
	//oldpath = File.openDialog("Select the Clinical Range of Your Sample");
	//name = File.getName(oldpath);

	dir3=getDirectory("Choose Image Directory");
	name3 = File.getName(dir3);

	dir1 = dir3+name3+" CiliaFa Results"+File.separator;
	File.makeDirectory(dir1);
	
	exec("cmd", "/c", "copy", oldpath, dir1); 
	newpath = dir1+name;
	

	
print("Frame rate used for each file:");

	run("Set Measurements...", "  mean display redirect=None decimal=3");

	list = getFileList(dir3);


	for (i=0; i<list.length; i++){

		if (File.isDirectory(dir3+list[i])){}
		else{
			path = dir3+list[i];
			if (endsWith(path, ".db")){}
			else	{
				if (endsWith(path, ".xlsm")){}
					else	{


//Open file

			run("AVI...", "select=[path] first=1 last=[CROP_TYPE]");

		
//Set whether the files are to be cropped by frame rate also
//for example enter the last frame from the line above and crop by increment of 2
//run("Slice Remover", "first=1 last="as above" increment=2");


//Crop file
		
	if (CROP2_TYPE=="None") {}


if (CROP2_TYPE=="Half") {
			run("Reduce...", "reduction=2");
}
	
if (CROP2_TYPE=="Quarter") {
			run("Reduce...", "reduction=4");	
}

if (CROP2_TYPE=="Eighth") {
			run("Reduce...", "reduction=8");	
}


run("Set Measurements...", "  mean display redirect=None decimal=3");
	
//set ROI 


if (PROJ_CHOICE=="320x240") {
			 Xincrement=46;    Yincrement=34;
}
if (PROJ_CHOICE=="X4 - Widescreen") {
			 Xincrement=60;    Yincrement=26;
}
if (PROJ_CHOICE=="256x256") {
			 Xincrement=40;    Yincrement=40;
}
if (PROJ_CHOICE=="512x512") {
			 Xincrement=40;    Yincrement=40;
}
if (PROJ_CHOICE=="1024x765") {
			 Xincrement=60;    Yincrement=26;
}
if (PROJ_CHOICE=="1024x1024") {
			 Xincrement=40;    Yincrement=40;
}
if (PROJ_CHOICE=="Other") {
			 Xincrement=XincrementInput;    Yincrement=YincrementInput;
}	
//ETC
title1 = File.nameWithoutExtension;
	run("Clear Results" , "OK");

	run("Misc...", "divide=Infinity hide");

  	width=1; height=1;
  	Dialog.create("Image Sampling");

//Set width and Height dividers below to split image by pixel w/h into no more than 1600 ROIs. The
//settings below are for a 320x240 image
 
  	Dialog.addNumber("Width divider", Xincrement);
  	Dialog.addNumber("Height divider", Yincrement);
 	Dialog.addNumber("First slice", 1);
	Dialog.addNumber("Last slice", 1);
	Dialog.addNumber("Increment", 1);
	Dialog.addNumber("Substacks", 1);

 
  	wd = Dialog.getNumber();
  	hd = Dialog.getNumber();
  	fs = Dialog.getNumber();
  	ls = Dialog.getNumber();
  	inc = Dialog.getNumber();
 	substacks = Dialog.getNumber();


	getDimensions(width, height, channels, slices, frames);

			w=width/wd;
			h=height/hd;
			s=slices;
			p=fs;
			d=ls;

				for (j=0;j<hd;j++){

					for (ia=0; ia<wd; ia++) {
						x= ia*(width/wd);
						y=j*(height/hd);
						makeRectangle(x, y, w, h);

					roiManager("Add");

						};
				};

	title3 = getTitle;

	roiManager("Select", 0); 
	roiManager("Rename", title1);

	roiManager("Deselect");
	roiManager("Show All");
	roiManager("Save", dir1+"RoiSet.zip");
	
	roiManager("Multi Measure");

	

//If you would also like to save the raw data from each ROI as a separate excel file include the code below.	
//selectWindow("Results");
//saveAs("Text", dir1+title1 +" ROI Raw Data.xls");

	selectWindow("Results");
	String.copyResults();
	run("Close");

//setBatchMode(false);

	selectWindow("ROI Manager");
	roiManager("Show None");
	//run("Close");
	


//Excel takes over
print(FRAME2_RATE);
print("Excel macro started");
exec("cmd", "/c", "start", "excel.exe", "", newpath);


//exit();

//wait(10000);

while (call("ExcelRunTest.isClipboardEmpty")=="no") {
	wait(2000);
}
wait(2000);
String.copy(FRAME2_RATE);
	

wait(20000);


//Back to ImageJ

	run("AVI...", "select=[path] first=2 last=2");
	rename(dir1+title1 +" image");
	title2 = getTitle;

	imageCalculator("Difference create stack", title2,title3);
	run("Enhance Contrast", "saturated=0.3");
	run("Apply LUT");
	run("Invert");
	run("From ROI Manager");
	run("Flatten");
	
	run("Images to Stack", "name=Stack title=[] use");

//Montage


if (PROJ_CHOICE=="320x240") {
			run("Make Montage...", "columns=3 rows=1 scale=1 first=1 last=3 increment=1 border=0 font=12");
}
if (PROJ_CHOICE=="X4 - Widescreen") {
			run("Make Montage...", "columns=2 rows=1 scale=1 first=1 last=3 increment=2 border=0 font=12");
}
if (PROJ_CHOICE=="256x256") {
			run("Make Montage...", "columns=3 rows=1 scale=1 first=1 last=3 increment=1 border=0 font=12");
			
}
if (PROJ_CHOICE=="512x512") {
			run("Make Montage...", "columns=3 rows=1 scale=1 first=1 last=3 increment=1 border=0 font=12");
			run("Size...", "height=256 constrain average interpolation=Bilinear");
}
if (PROJ_CHOICE=="1024x765") {
			run("Make Montage...", "columns=3 rows=1 scale=1 first=1 last=3 increment=1 border=0 font=12");
			run("Size...", "width=1024 height=255 constrain average interpolation=Bilinear");
}
if (PROJ_CHOICE=="1024x1024") {
			run("Make Montage...", "columns=3 rows=1 scale=1 first=1 last=3 increment=1 border=0 font=12");
			run("Size...", "height=256 constrain average interpolation=Bilinear");
}	
if (PROJ_CHOICE=="Other") {
			run("Make Montage...", "columns=2 rows=1 scale=1 first=1 last=3 increment=2 border=0 font=12");
			run("Size...", "height=256 constrain average interpolation=Bilinear");
}
			
	run("Copy to System");

	selectWindow("ROI Manager");
	run("Close");
	run("Close All" , "OK");

while (call("ExcelRunTest.isFinished")=="no1") {
	wait(2000);
}

print("Excel macro finished");

//wait(120000);

  	};
	};
	};
};


showMessage("CiliaFA Whole Field Analysis Complete!")
