# Supplementary material for: ciliaFA: a research tool for automated, high-throughput measurement of ciliary beat frequency using freely available software
Source: Cilia. 2012 Aug 1;1:14. doi: 10.1186/2046-2530-1-14 (PMC3607980; doi:10.1186/2046-2530-1-14)
Supplement: Additional file 1 — This folder contains all the files needed for successful installation of the ImageJ plugin ‘ciliaFA’. These include: the ciliaFA installation guide, a ciliaFA free software license agreement, the ciliaFA.txt and ExcelRunTest.java program files, and the Excel files needed to process the data. [file 2046-2530-1-14-S1.zip › ciliaFA/ExcelRunTest.java]

import java.awt.Toolkit;
import java.awt.datatransfer.Clipboard;
import java.awt.datatransfer.DataFlavor;
import java.awt.datatransfer.UnsupportedFlavorException;
import java.io.BufferedReader;
import java.io.FileNotFoundException;
import java.io.IOException;
import java.io.InputStreamReader;

/**
 * Simple class to test whether excel is still running or not
 */
public class ExcelRunTest {

	/**
	 * main run loop for test program
	 * 
	 * @param args
	 *            standard command line arguments
	 * @throws IOException 
	 * @throws UnsupportedFlavorException 
	 * @throws FileNotFoundException
	 * @throws Exception
	 * @throws IllegalAccessException
	 * @throws IllegalArgumentException
	 * @throws NoSuchFieldException
	 * @throws SecurityException
	 */
	public static void main(String [] args) throws Exception {
		System.out.println("empty:" + isClipboardEmpty());
	}
	
	public static String isFinished() throws Exception {
		String result = "";
		if (isProcessRunning("EXCEL.EXE")) {
			return "no1";
		} else {
			return "yes1";
		}
	}

	private static boolean isProcessRunning(String serviceName)
			throws Exception {

		Process p = Runtime.getRuntime().exec("tasklist");
		BufferedReader reader = new BufferedReader(new InputStreamReader(
				p.getInputStream()));
		String line;
		while ((line = reader.readLine()) != null) {

			if (line.toLowerCase().contains(serviceName.toLowerCase())) {
				return true;
			}
		}

		return false;

	}
	
	public static String isClipboardEmpty() throws Exception {
		String result = "";
	    Clipboard clipboard = Toolkit.getDefaultToolkit().getSystemClipboard();
		result = (String)clipboard.getData(DataFlavor.stringFlavor);
	    if(result.substring(0,5).equals("cilia")) {
	    	return "yes";
	    }
	    else {
	    	return "no";
	    }
	}
}
